# Supplementary material for: The conserved nematode pheromone ascr#18 primes plant immunity
Source: Commun Biol. 2026 May 6;9:936. doi: 10.1038/s42003-026-10211-1 (PMC13350848; doi:10.1038/s42003-026-10211-1)
Supplement: Supplementary file 4 — Supplementary Data 1 [file 42003_2026_10211_MOESM4_ESM.xlsx]

## Sheet: Fig. 1b
						Relative Fluorescence units (X 104 )
Pep 13 (50 pM)	-	+	-	+	-	+	-	+	-	+	-	+
SA (200 µM)	-	-	+	+	-	-	-	-	-	-	-	-
ascr#18 (nM)	0	0	0	0	3.75	3.75	7.5	7.5	15	15	30	30
	0.1021	0.7631	0.2291	6.1732	0.0859	1.3501	0.0867	3.0372	0.0803	4.0438	0.0942	1.9416
	0.0797	1.5699	0.1764	4.4696	0.0922	1.0735	0.874	3.3568	0.089	3.5805	0.0841	1.8016
	0.0777	1.6725	0.1931	4.5708	0.0968	7.199	0.101	4.527	0.0787	2.7646	0.1125	2.6656
	0.1008	0.2296	0.1896	5.7673	0.0876	0.125	0.0796	0.2003	0.1001	3.8886	0.0876	5.2154
	0.067	0.2059	0.1744	4.6163	0.0815	0.3758	0.0642	1.3214	0.0603	4.8166	0.065	4.2166
	0.0795	0.2793	0.1426	3.2062	0.0606	0.4657	0.0541	0.2367	0.0634	1.5848	0.0806	1.8994
	0.0574	0.3909	0.2229	3.1853	0.0711	0.8776	0.0726	3.2317	0.0678	4.0676	0.0839	2.2209
	0.0539	2.6717	0.1814	5.5552	0.072	3.6163	0.0602	4.3958	0.0953	4.2465	0.1116	1.6173
	0.094	1.9695	0.1798	4.0676	0.0923	4.6706	0.092	2.8199	0.0894	7.2206	0.0923	3.844
	0.0844	1.9589	0.1787	6.5985	0.0873	5.6093	0.1041	6.1426	0.083	7.5358	0.0884	5.4353
	0.1201	2.5497	0.1604	7.0986	0.087	5.2855	0.1101	4.882	0.0924	5.538	0.1005	4.7316

## Sheet: Fig. 1d
	PR-1						FRK1						WRKY6						WRKY29						WRKY53
	Control	ascr#18	Pst	ascr#18, then Pst			Control	ascr#18	Pst	ascr#18, then Pst			Control	ascr#18	Pst	ascr#18, then Pst			Control	ascr#18	Pst	ascr#18, then Pst			Control	ascr#18	Pst	ascr#18, then Pst
	0.00255007	0	0.0643701	0.181702			0	0	0.0160812	0.0360393			0.012	0.017	0.037	0.132			0.00076408	0	0.00578425	0.0408296			0.00698154	0.00627634	0.183426	0.531557
	0	0	0.0183494	0.101978			0.0131141	0.0052147	0.0152615	0.0364936			0.0167	0.0152	0.0564	0.1113			0.00151227	0.00173399	0.0122124	0.0301318			0.0714071	0.0762672	0.684823	1.82645
	0.00061064	0	0.012126	0.130206			0	0	0.019945	0.0426682			0.01	0.02	0.07	0.19			0.00020205	0.0007546	0.0136721	0.0465119			0.0178287	0.0341956	0.855815	2.33516

## Sheet: Fig. 1f
	PR-1						FRK1						WRKY6						WRKY29						WRKY53
	Control	ascr#18	Pst	ascr#18, then Pst			Control	ascr#18	Pst	ascr#18, then Pst			Control	ascr#18	Pst	ascr#18, then Pst			Control	ascr#18	Pst	ascr#18, then Pst			Control	ascr#18	Pst	ascr#18, then Pst
	0	0	0.00627135	0.173338			0	0	0.0185	0.0339735			0.0115282	0.0129193	0.0595976	0.0952835			0.00058604	0.00045439	0.00737948	0.0103221			0.00917077	0.0206549	0.170017	0.342359
	0	0	0.0334056	0.0782576			0	0	0.0316232	0.12399			0	0.00850055	0.0192105	0.157026			0	0.00058742	0.00819213	0.0119748			0	0.0209628	0.211344	0.843764
	0	0	0.0195926	0.0750567			0	0	0.0180466	0.0265505			0.0327891	0.023014	0.0285369	0.155055			0.00090075	0.0007827	0.00810792	0.0100137			0.0555126	0.0434986	0.161644	0.813998

## Sheet: Fig. 2b
		Bacterial count X 105 (CFU/cm2 )
ascr#18 seed (µM)	0	1	10	100
	2.8	2.8	2.4	2.4
	4.4	2.8	2.2	2.2
	4	3.6	2.4	2.4
	4.6	2.8	2.4	2.8
	4.8	2.8	1.6	2
	4.2	2.6	2.6	2
	4.8	3	2.8	2.4
	5.6	2.8	2.8	2.8

## Sheet: Fig. 2c
		Lesion Size (Cm2 )
ascr#18 seed (µM)	0	0.01	0.1
	4.33516	2.26865	0.38465
	5.10446	1.32665	0.38465
	8.29156	0.785	0.237462
	10.4582	0.865463	0.331663
	9.89296	0.708463	0.63585
	10.4582	0.63585	1.03816
	4.15265	2.40406	1.65046
	3.7994	0.63585	0.865463
	3.97406	4.15265	0.63585
	3.7994	5.3066	0.63585

## Sheet: Fig. 2d
		% Plant survivavl
Days post infection	2	4	6	8
Mock	100	70.5882	52.9412	41.1765
ascr#18	100	94.1176	82.3529	76.4706

## Sheet: Fig. 3a
Relative fold change
PR-1		Control									ascr#18									Pst									ascr#18, then Pst
	wt	0.959065	1.02115	1.02109	0.946183	1.0333	1.02282	0.960773	1.00705	1.03354	2.56274	2.83467	2.6347	1.57341	1.7324	2.05253	1.56705	1.75399	1.61948	5.35051	5.71277	11.5835	2.0916	2.11598	2.17934	23.8023	6.48112	12.6539	5.81893	13.3229	14.3924	3.22571	3.1263	3.15028	28.2584	33.1039	28.3968
	nilr1-1	0.922689	1.0718	1.01119	0.997264	1.02948	0.974033	0.996144	0.94202	1.06566	0.1577	0.174283	0.194544	0.146087	0.299266	0.21764	1.70599	1.84704	1.74124	5.82091	3.74018	4.37386	0.921833	2.08135	0.949781	0.006363	0.007965	0.008633	0.168939	0.331883	0.230157	1.40883	1.44482	1.30635	0.005182	0.006582	0.005598
	nilr1-2	0.989917	1.01572	0.994547	0.981822	1.05067	0.969398	0.899722	1.03283	1.07612	1.27892	1.35444	1.3294	0.00674844	0.00741601	0.00739134	0.863451	0.835563	0.905712	8.10434	8.27967	8.22832	0.35884	0.363208	0.360486	2.75531	1.80661	4.38712	0.278297	0.277431	0.235871	0.003265	0.003671	0.003167	1.08302	0.701268	0.684963
FRK1
	wt	0.997139	0.991555	1.01141	0.911063	1.06606	1.0296	0.909787	1.0661	1.03101	0.542655	0.563191	0.56733	5.01775	5.19191	5.46684	3.6957	2.68762	2.64169	0.429179	1.65316	1.58639	16.4737	14.4079	16.5499	23.7325	23.7251	20.4496	42.9385	11.995	30.019	23.8654	24.6851	23.6307	45.352	21.0556	76.9993
	nilr1-1	0.902977	1.00687	1.09989	1.07626	0.943395	0.984892		0.968114	1.03294	0.445817	0.468547	0.449127	1.99522	2.2558	2.2979	1.44904	1.41797	1.32753	2.43981	2.53358	2.71401	17.6562	18.2507	20.0809	2.37408	2.30263	2.68085	3.53001	3.58116	3.27365	9.31511	9.62673	8.04036	4.02243	3.95919	3.45543
	nilr1-2	0.975315	1.03431	0.991296	0.950118	0.978495	1.07563	0.863722	1.15467	1.00269	0.664827	0.621229	0.55758	0.189141	0.20793	0.235267	0.676206	0.70566	0.602603	8.93608	8.7775	9.28002	3.58555	3.66796	3.26589	6.6195	5.7269	4.0852	3.79125	3.56575	2.93368	3.74532	3.98157	2.77654	6.12808	6.2634	2.52509
WRKY29
	wt	0.97807	0.987984	1.03486	1.11261	0.915028	0.982252	0.949555	1.03168	1.02078	2.98283	3.48321	3.64234	12.7182	10.8849	2.90013	2.44432	2.06323	1.78744	1.07328	1.01993	0.500493	9.15581	8.83093	7.74337	3.09499	2.84606	2.65776	6.58643	5.89586	5.58922	29.8358	35.9109	23.2856	4.25566	4.12222	3.86081
	nilr1-1	1.16469	0.795774	1.07895	0.986986	0.972659	1.04167	1.01115	0.949415	1.04167	0.949354	1.09028	0.592276	3.1244	3.18382	3.28234	0.946822	1.08974	0.929768	4.50561	4.61949	2.18085	7.5479	7.19536	7.72058	3.97565	3.68541	3.98743	2.11459	2.29409	2.20375	5.48314	5.32829	5.00145	2.33037	2.02865	2.39066
	nilr1-2	0.946479	0.984296	1.0734	1.00624	0.987452	1.00643	0.954637	1.07232	0.976872	0.729819	0.798705	0.767098	0.80218	0.773846	0.872853	0.948264	0.888469	0.727662	2.65247	2.8174	2.87837	4.11671	4.06292	4.07129	10.4254	12.4021	8.79879	1.99182	1.90411	1.95121	6.67209	7.35777	6.48543	4.17937	3.41613	2.41181
WRKY6
	wt	0.949452	1.00737	1.04554	0.967594	1.01143	1.02181	1.04354	0.958273		1.80427	1.99813	1.89845	20.0502	21.462	21.1543	6.02159	5.15379	5.18944	2.67581	2.85805	2.61057	10.0015	9.61457	9.74649	6.2755	9.54446	9.54707	3.68785	3.46168	3.40491	27.7359	28.6255	29.4962	6.4021	19.3686	20.2824
	nilr1-1	0.979029	0.969275	1.0538	0.950736	1.04156	1.00985	1.0032	0.968274	1.02947	0.437498	0.52813	0.543478	3.81065	3.99475	3.88722	1.03018	1.13294	1.09268	1.42658	1.34793	1.40136	5.50485	5.44405	5.64266	1.01072	0.987137	1.02794	1.02049	0.947041	0.935549	2.90426	2.7159	2.47843	1.34996	1.5289	1.41173
	nilr1-2	0.931336	1.0827	0.991712	0.954866	1.06116	0.986906	0.99455	0.995007	1.01053	0.8057	0.840406	0.867581	0.575343	0.652967	0.677023	0.955223	1.07392	1.02148	2.24148	1.97537	2.14325		1.6391	1.57532	4.83089	5.25021	5.99015	2.01231	1.74581	1.94088	2.72793	2.60683	2.53111	3.0313	2.62158	2.87573

## Sheet: Fig. 3c
Raw data for Figure 3c. Values represent Relative Light Units (RLU) for 9 biological repeats across 3 independent experiments.
	Col-O					RLU																						RLU
																					nilr1-1																					nilr1-2
	Mock									100 nM ascr#18											Time (h:mm:ss)	Mock									100 nM ascr#18											Time (h:mm:ss)	Mock
Time (h:mm:ss)	rep1	rep2	rep3	rep4	rep5	rep6	rep7	rep8	rep9	rep1	rep2	rep3	rep4	rep5	rep6	rep7	rep8	rep9				rep1	rep2	rep3	rep4	rep5	rep6	rep7	rep8	rep9	rep1	rep2	rep3	rep4	rep5	rep6	rep7	rep8	rep9				rep1	rep2	rep3	rep4	rep5	rep6	rep7
0:02:43	18.75	29	47.75	1.66667	69.6667	35	51.3333	21.3333	117.333	61.25	29.5	2	1.66667	30.6667	41.6667	20.6667	178.667	308			0:02:43	41.5	25.5	29.75	18.6667	133	2	31	39	55.6667	29.75	2.25	30.75	41.6667	38.3333	48	40.3333	17	18.3333			0:02:43	31.75	38	10.5	28	15	20	115
0:03:33	77	37	99	15	1.33333	20.3333	129	56.3333	182.333	35	58.75	41.75	11.6667	25	67	69.3333	486	314.5			0:03:33	35.25	28.75	2	1.66667	30.3333	60	84.3333	141	81	2	17.75	18.75	19.6667	50.6667	25.6667	69	89	117			0:03:33	50.5	26	23	63	45	13	336.667
0:04:23	25.75	39.75	82.25	61	30.3333	54.3333	244	111	216.333	44.25	27	65	64.6667	32.3333	67	253.667	945.667	678.5			0:04:23	8.25	125	19.75	45.3333	17.6667	48	66.6667	309	131	19.75	27.75	19.5	36	18.6667	24	219.667	284	208			0:04:23	3.5	13.25	4.25	9.66667	19	70.3333	728
0:05:13	50.75	79.5	181	32.3333	88	101.667	493.667	198	298.333	61.25	124.25	74	131	106.333	62.6667	162.333	1152.67	851.5			0:05:13	72	135	13	32	126.667	72	344.333	314.667	251.667	13	32.75	23	34.6667	82.3333	45	315	405.333	199.333			0:05:13	28.25	23.5	35.25	113.667	43.3333	89	962
0:06:03	105.25	109.75	199.75	20	38.6667	46	558	276	530.667	91	181.25	302	281	61	95.3333	483.667	1254	657.5			0:06:03	55.25	240	33.25	92	193	114.667	370	458.667	449.667	33.25	170.5	45.75	132.667	52.3333	106	404.333	551.667	227.333			0:06:03	94.75	13.25	118.25	200	74	145	1121.33
0:06:53	212.25	109.75	166.75	122.667	150.667	124.667	672	387.667	418.333	76.5	196	462.25	386	257	198.667	735.667	1497.67	1346			0:06:53	470	441.25	80	198	187.667	162.667	370.667	546.667	667.333	80	217	70.25	54.6667	94.3333	132	702	681.667	573.333			0:06:53	302.5	104	240.75	262.667	33	221.667	1022.67
0:07:43	382.5	216.75	446	182.333	96	175.667	992	531.333	527	376.25	463.25	783.25	597.333	169.333	139.333	649.667	1401.33	1052			0:07:43	577.75	612	190.5	179.333	331.667	262	356.667	687	706.333	190.5	326.25	261.75	163.333	241	137	762	822.333	394			0:07:43	343	209	250.5	624	101.333	358.667	1047.33
0:08:33	657.75	150	457	155.333	185.333	244.667	945.333	514.333	635	375.75	611.75	1259.25	444.333	155.333	196.667	1138.67	1572.67	1705.5			0:08:33	1504.5	1025.25	308.5	352.667	550.333	377.333	677.667	803	739.333	308.5	314.75	454.5	181.667	154	219.333	794.667	975.667	634.667			0:08:33	925.25	354.25	506	421.667	284.333	350	1170
0:09:23	811.75	169.75	410.5	376.667	251	337.333	1327.33	471.667	875.333	493	815.75	1797	831	184.333	427	985.333	1498	1065			0:09:23	1803.25	1244.5	476.5	205	673.333	495.333	593.667	818	974	476.5	473.25	402.25	310	244.667	241	970	1240.33	667.333			0:09:23	852.75	504.75	900.75	653	202.333	543.333	875
0:10:13	1108	229.25	381.5	438	496	316.667	1395	925.333	784.667	673.25	1060.25	1737	747.333	421	364	992.333	1654	1281			0:10:13	1965.25	1684.75	428.25	407.667	595	570.667	565.667	786.333	910.333	428.25	744.25	407.25	446	477	264.333	1135.67	1017.67	645.667			0:10:13	959.25	532.25	811	1246.33	357.333	508	1168.67
0:11:03	1265.5	269	682.75	681.667	606	378.667	1105.33	900.333	1071	805.75	1137	2211.5	649	582.333	564	872	1413	1519.5			0:11:03	2805.5	1962.25	564	252.333	1041	946.667	928.667	770	984.333	564	595	625.25	466	419.333	396.667	1034	1275.67	621.667			0:11:03	876.25	644.5	1071	1079	366	967.667	977.667
0:11:53	1205.5	199	739.25	486.333	790.667	434	939.667	996	1066.67	964.25	1178	2174.25	923	612	487.667	977	1545	1469			0:11:53	2436.5	1769.25	565	379	1137.67	1131	1249.67	1054.67	947	565	882.25	656.25	407.667	544	504.333	1263	1382.67	501			0:11:53	1155.25	791.5	963	1241.33	899.333	1090	1070
0:12:43	1392	339.5	750.25	406	851	337	1303.67	607.667	999	1048.5	1195.25	2463.75	1179	903	615.667	1248.67	1685.67	1404			0:12:43	2857.75	1543.5	695.5	428	989.333	1081	1181.67	1105.33	942	695.5	1229.25	620	581.667	880.667	553.333	1746.33	1403	1125.67			0:12:43	1001	1052.5	928.25	2098.67	677.333	1168.67	822.667
0:13:33	1373	481	823	488	1148.33	451.333	1508	714	1036.67	1082.25	1283.25	1978.5	1345.67	774.333	872.333	1534	1348.67	1266.5			0:13:33	2483	1996.75	831.5	423.667	1152.67	1185.67	878.333	1018.33	1259.33	831.5	1210.75	702	679	740.667	728.667	1132	1302.33	994.333			0:13:33	1313.25	869.5	655.75	1794.33	588.333	1329.33	877.667
0:14:23	1076.75	420.75	745.75	546.333	1083.33	558.667	1246.33	1162.33	712	915.75	1397.75	1930.25	879	775.667	800.667	1229.33	1273	1675.5			0:14:23	2554	1504	538	789.667	953.667	1341.67	840	884.333	1625.67	538	1010.75	721.25	816	793.333	635	1052	1306.33	1309.33			0:14:23	1372.25	959.5	916	1850.33	932.667	1465	919.333
0:15:13	1035	520	772	354	1071	462.333	1497.67	627	979.333	759.75	1779.5	2273	1193.67	657.667	803.333	1380.67	1333.67	1305			0:15:13	2016.25	1630.75	692.75	917	957	1588	1049.67	874.667	972	692.75	1235.75	923.75	871	1012.33	583.667	1105.33	1325.33	994.333			0:15:13	1196.5	773	725.5	1636	526.667	1471.33	677
0:16:03	1044.25	380	585	638.667	825.667	432.667	1359	973.667	836	1174.75	1158.75	1826.25	1315	791.667	940	1352.33	1233.67	1043			0:16:03	2335.5	1055.5	470.5	638.333	1247.67	1538.33	944.333	935.667	883.333	470.5	742.25	697.5	1127.67	894	600.667	1134.33	1496	1064.67			0:16:03	1012.75	768	835.25	1611.33	858	1195	657.667
0:16:53	696.75	294.75	538.5	855.667	1369.33	364.667	1090	965.333	661.333	651.75	1291.25	1635.25	939.333	648.667	846.333	1230.33	1004.67	1222.5			0:16:53	1633.5	1128	360	922	1177.33	1466.33	919	1215	1137.33	360	814.25	533.25	1189.67	959	758.333	946.333	1449	766.667			0:16:53	823.75	581.5	604.25	1782	1017.67	1469.67	441.333
0:17:43	494.75	446.75	528.75	490.667	906.667	281.667	1180	747	802.333	909.25	753.25	1324.75	1300.33	520.333	1063.33	1266	781.667	1575.5			0:17:43	1356.75	714	339.5	711	948.667	1672	954.667	779.667	828.333	339.5	836.5	502.5	1114	873	680	882.667	1379.33	815.667			0:17:43	714.5	582.5	829.25	1186.67	912.667	1253	455.333
0:18:33	543	388	531	510.333	722	165	1193.67	868	830.333	409.75	787.5	1279.25	1175.67	428.667	923	1156	1066.33	1266			0:18:33	1061.25	498.75	251.75	457.333	962.667	1503	849	908.333	657.667	251.75	431	615.5	858.333	873.667	550.333	1042.67	925	880.333			0:18:33	776	400.75	411	1265.67	949.333	1236	276.333
0:19:23	346.75	248.25	541.75	329.667	765.333	148	1292.33	675	620.333	424.75	676	857.25	1017	763	915.667	988	808.667	929.5			0:19:23	770.75	438.5	185.5	269.667	996	1305.33	853.333	782.333	988	185.5	498.25	387.75	938.333	1199.33	472.667	764	907	944			0:19:23	517.25	505.75	327.25	1244.67	834	1486	309.333
0:20:13	322.5	255.75	463.25	331.667	939.667	57.6667	833.333	809	715	534.5	500	704.5	902.333	513	732.667	1091.33	809	905.5			0:20:13	746	482.75	199.25	425.333	857.333	1407	756	946.667	962.333	199.25	255.75	391.5	907.667	690	402.333	684	951.667	769.333			0:20:13	521.25	391.25	248	1159.67	866.333	1252.67	162
0:21:03	464	279.75	334.25	474.667	797.333	109.667	907.333	735	679.667	255.5	461.75	657.5	904	418	675.333	1075	777	919			0:21:03	520	346.5	185.5	238.667	704.333	1394.67	645.333	609.333	623	185.5	490.25	237	746.333	676	282	817.667	1325.33	716			0:21:03	320.5	427.5	396.25	785.333	595	838.333	228
0:21:53	348.5	169.5	198.5	354	633.667	69.3333	776.333	752	787.667	364.25	466	537.25	656.333	438.333	473.333	612	687	924.5			0:21:53	517	217	194	223.333	821	1259.33	608.333	515.333	749.667	194	190.75	376.25	642.333	586.333	387	1028.33	1014.33	743.667			0:21:53	385.75	117.25	193.5	704	663	633.667	511.667
0:22:43	167.25	118.75	181.25	211	766.333	42.6667	841.667	719	519	196.75	307.25	501.75	570	342.667	487.333	713.667	434.333	733			0:22:43	329.5	323.25	92	238.333	832	917.333	640	688.667	734	92	318.75	112.25	678.667	611.667	289.333	597.667	704.333	646.333			0:22:43	245.25	186.5	278	798.333	718.333	635.667	234.333
0:23:33	165.75	238.5	252.25	225.333	622.333	93	742.667	666.333	480.667	255.75	314.25	382.75	621.333	262	332.667	802.667	578.333	740.5			0:23:33	312	153	57.5	279.667	638	945.667	520.667	608	574.667	57.5	256.25	104.75	516	614	261.667	465.667	660	561.333			0:23:33	291.25	165.5	77.5	754	408.667	822.667	128.667
0:24:23	93	153.25	212.75	135	247	199	701.667	589.333	522	129.75	390	239	566	244.333	507.667	528.667	375.333	638			0:24:23	189.25	119.75	70.5	218	447.667	875.667	653	428.667	411.667	70.5	170.5	123.75	365.667	439.667	237.667	304.667	392.333	565			0:24:23	224.75	217.5	183.75	548	424.333	540.333	142.333
0:25:13	151.5	113.5	148.75	118.667	310	42.6667	404.667	523	406	209.5	160.75	242.25	399	204.333	419.333	545	392.333	584.5			0:25:13	338.25	80.25	27.25	255.333	625.333	746	415	526	369	27.25	151	146.25	382.333	400.333	255.667	307.667	376	388			0:25:13	228.75	132.25	196.75	316.667	597.333	568.667	27
0:26:03	95.75	125	74.5	119.667	222.667	52.6667	345	432.667	323.667	121.75	85	198	316	90.6667	279	348.333	293.333	587.5			0:26:03	159	102	11	174.667	287.667	456.333	408	179	241.333	11	160.75	37.5	234.667	515.333	156	250	358.667	388.333			0:26:03	186	85.25	38.75	327.333	287	433.667	46.3333
0:26:53	112.75	139	71.75	79.6667	297.667	35.6667	315.667	272.667	253	67	124	220.75	233	123.333	398	441	244	420.5			0:26:53	97.5	141.75	7.5	169.333	458	363.667	270.667	256.333	276	7.5	65	88	354.333	322	119.333	111.333	290.333	421			0:26:53	152.5	119.5	81.25	210.667	177.333	136.667	83.3333
0:27:43	52.75	32.75	119.75	85.3333	135	46.6667	211.333	424	281.333	133	82.5	218.75	250.667	76.6667	165	318	304	319			0:27:43	178.5	54.5	24.5	145	241	454.667	162.667	230	186	24.5	47	47.5	303	190.333	308	156.667	173	456			0:27:43	79	52.75	38.75	208	291.667	354.333	111
0:28:33	55.75	123.25	43	74	91.3333	43.3333	282.333	444.667	201	103.25	183	132.75	164.333	243.333	250.333	269.333	104.333	253			0:28:33	110	47.25	5.25	97	220.667	334.333	138.667	247.333	229.333	5.25	101.25	1.25	208.667	289.667	81.3333	192.667	244.667	227.667			0:28:33	115.25	32	125.25	183.333	91.3333	163	88.6667
0:29:23	38.25	115.5	171.5	39.6667	93.3333	38.3333	236.667	92	232.667	97	90	101	447.667	66	74.3333	247.667	162.667	80.5			0:29:23	148.5	76.25	32	82.3333	123.667	203	172	301.333	237.667	32	41.25	10	85.6667	161.667	104.667	143.667	209	400.333			0:29:23	20.75	53.75	49.25	73.3333	114	95.6667	35.6667
0:30:13	43.5	46.25	52	35.3333	80.6667	101.667	174	178.333	88.3333	56.75	43.5	92.75	132.333	81.3333	132	180	193.667	110			0:30:13	88.75	81.25	40	123.667	209	173.667	110	347.333	82.3333	40	26	11.75	120.667	134.333	109	159.333	133	173.333			0:30:13	51	20.5	74.5	93	73.3333	82.6667	2
0:31:03	130.5	98	42.25	15	25.6667	34.6667	211.667	196	129.667	99	38	80.75	161.333	155.333	77.6667	202.333	199	106.5			0:31:03	40	72.5	1.75	72.6667	95.3333	183	58.3333	120.333	74	1.75	80.25	22	102.333	63.6667	61.6667	155	254	294.667			0:31:03	72.5	39.75	16	36.3333	155	258.333	30.3333
0:31:53	37.25	70	47.75	89	27.3333	14	56.3333	131.333	74.6667	19.25	67.75	121.25	77.6667	54	192.667	149.667	81.3333	93.5			0:31:53	56	62.75	25.25	54.6667	49.6667	98.6667	57.3333	98	181	25.25	48.5	31.75	98.6667	105.333	91.3333	53	103.333	85			0:31:53	48	37.75	44.75	170.333	74.3333	193.333	8.66667
0:32:43	54	23.25	76	14.6667	38.3333	59.6667	148	130.333	81	51.75	67	152.25	43.3333	151	110.667	115.333	151.333	115.5			0:32:43	10.75	52	26.75	92	91	81	39.6667	155.333	79	26.75	14.75	16.25	32	49.6667	96.3333	24	44.3333	138			0:32:43	67.25	75.5	21.5	57	81.3333	74.6667	29.3333
0:33:33	29	60.25	72	36.6667	14	2	209.667	219	66.3333	28	44.25	50	98.6667	43	122	50.3333	75.6667	60.5			0:33:33	45.25	97.25	52.25	39.6667	57	35.3333	32.3333	37.3333	135	52.25	17.25	6.75	52	82.3333	56.6667	42.3333	75	57			0:33:33	20	53.75	24.75	94.6667	129	83.6667	13
0:34:23	8.5	101	25.25	5	73.3333	58.3333	41.3333	50	69.3333	10.75	85.75	56	65	44.3333	88.6667	90.6667	39.3333	1.5			0:34:23	45.5	33.25	2	62.3333	26.3333	64.6667	39	45	18	2	86.25	36.75	43.3333	16.3333	24.6667	89.6667	72.6667	129.333			0:34:23	32.25	136.5	11.5	110	9.33333	28	24
0:35:13	52.75	5.5	58.25	29	54.3333	51.3333	186.333	39.6667	181.333	47.5	46.5	90	49.3333	34.3333	32	52.3333	55.6667	17			0:35:13	37.75	26.75	34.75	37	14.3333	51.6667	86.3333	39	48.3333	34.75	28	12	27.3333	74	2	107.333	86.3333	78			0:35:13	41	28.25	30.75	26.6667	46	17.6667	36
0:36:03	36.75	27.75	123.75	26.3333	8.33333	51.6667	30.6667	175	94.6667	3	21.5	37.75	60.3333	6.66667	52.6667	59	42.3333	39.5			0:36:03	20.25	49.5	34.25	30.3333	30	23.6667	28.3333	59	51.3333	34.25	13.5	21.5	9	4.33333	33	51.3333	23	67.3333			0:36:03	25.5	12.5	47	40.3333	26	22.3333	58.3333
0:36:53	69.5	28.5	27.25	91.6667	33	2.33333	72.6667	132.333	29.6667	27	22.5	16.5	99.3333	23	56.6667	56	46	15.5			0:36:53	78.25	26.75	1.5	15.3333	56.6667	83.3333	63.3333	37	40.3333	1.5	25	24.75	42.3333	67.3333	26.6667	180.333	48.6667	34.6667			0:36:53	46.25	91	31.75	22.3333	20	114	3
0:37:43	49.5	7.5	43.75	7.66667	19	98.6667	36.6667	28	72	43.75	11.25	75.25	25.6667	38.3333	41.3333	46.6667	21.6667	61			0:37:43	36.5	22.5	20.75	41.6667	67	36.3333	92	14	36.6667	20.75	32.5	1.75	1.66667	1	10	7	20.3333	45.3333			0:37:43	25.5	43.25	40.5	37	6	49.6667	13
0:38:33	30.75	67.75	56.5	7.66667	24	1.66667	32	48.3333	114.667	40.5	76.5	60	25.6667	1.66667	35	49	90.3333	31			0:38:33	66.5	32.75	4	3.66667	70	39	36	20	77	4	77	78.5	19	41.3333	26.3333	35.6667	39.6667	82.3333			0:38:33	40	29	51.5	51	73.6667	57.3333	52.3333
0:39:23	35.75	32.5	64.25	1.33333	22	4.33333	12.3333	35.3333	27.3333	4.25	31.25	72.25	24.3333	15	64	33	34.3333	21			0:39:23	15.5	29	6.75	36	87.3333	111.667	21.3333	66.3333	37	6.75	2.75	40.5	14.3333	27.6667	28	2.33333	62.3333	60			0:39:23	59.75	23.75	18.75	1	9	39.6667	20.3333
0:40:13	31.75	22	14.75	21.3333	3	37.3333	79	107	55.6667	18	40	22.75	1.66667	1.33333	26	25	1.33333	105.5			0:40:13	22.75	14.5	40.5	53.3333	35.3333	65.3333	12	30.3333	35	40.5	32.75	9.75	34.3333	1.33333	29.3333	56.3333	36.6667	31.6667			0:40:13	37.25	10.25	39.75	16	1.33333	24.6667	57
0:41:03	32.75	33.5	47	23	33	22.6667	7	27	31.3333	138	11	31.75	19	19.6667	68.6667	60.6667	12.3333	24.5			0:41:03	58.75	7.25	1.75	39.3333	20	48.6667	11.6667	24.6667	3	1.75	29.5	36.25	7.66667	16.3333	26	79	36	39.3333			0:41:03	53.25	21.25	7	166.333	3.33333	15	10.3333
0:41:53	19	13.5	36.5	63.3333	43	23.6667	1.33333	91.6667	50.6667	31.5	75.75	68.25	44.6667	1	29.3333	76.3333	39.3333	2			0:41:53	16.75	46	19.25	25.6667	45.6667	19.6667	28	72.3333	56	19.25	25.25	23	16	33.3333	1.66667	25.6667	28.3333	30.6667			0:41:53	32.75	5.75	7	9.66667	40	17.6667	21
0:42:43	33.25	55.5	48.25	51.6667	24.3333	1.66667	31.6667	31.6667	38	66.25	14	28.25	40.6667	15.3333	16.3333	47.3333	49	41.5			0:42:43	14.25	27.25	46.75	1	31.3333	15.3333	21.6667	71.6667	61.3333	46.75	9.75	11.5	16	4.66667	128.667	3	38.6667	70.6667			0:42:43	47	35.25	40.25	10.6667	1.33333	56.6667	32.6667
0:43:33	17.5	3	71.75	2	18.3333	13	179.333	103.667	65	55.75	32	60.5	69	62.3333	41	36.6667	19	285			0:43:33	18.75	22.5	19	48	26	13	24.3333	48.6667	38.3333	19	48	34.5	1.66667	8.66667	1	142.333	100.333	52.3333			0:43:33	18.5	42.25	2.75	1	1.33333	18	65.6667
0:44:23	32	13.5	33	144.667	37.6667	44	41.3333	37.6667	34	61	39	44.25	11.6667	54.3333	34.3333	30.6667	63.6667	67			0:44:23	48	11.75	3.25	1.33333	21.6667	27.6667	35.6667	18.3333	1	3.25	18.75	1.25	1.33333	1.33333	1.66667	31.3333	52.6667	28.3333			0:44:23	46	69.75	10.25	5	47.6667	1.33333	18.3333
0:45:13	10.25	6.75	13.5	1.33333	21	35.6667	95	100.667	40.6667	33.25	15.75	22.75	56.3333	1.33333	20.3333	19	56	2			0:45:13	18	52.5	38.75	14.6667	26.6667	20	15.6667	23.3333	42.6667	38.75	15.25	11.25	32.3333	9	21	94	67.3333	20.6667			0:45:13	4.75	33.5	21.5	34	25	11.6667	21.6667
0:46:03	58.5	24	45.5	89.3333	20.6667	1.66667	49	55.6667	22	43.5	15	57.25	35.3333	1.66667	1.66667	34.3333	44.6667	69.5			0:46:03	5	39.5	24	11.6667	1.33333	6	99.6667	38.3333	49.6667	24	13.75	16	83.3333	30.3333	54.3333	21.3333	39.3333	1.66667			0:46:03	29.25	16.75	6.75	15.6667	53.3333	3	83.3333
0:46:53	27.25	8.75	45.25	10.3333	25.3333	10	67.6667	3.66667	15	22.25	11	35.75	42.6667	1.33333	15.6667	4	6	38			0:46:53	42.25	1.25	2.25	16.6667	65.6667	1.33333	30.6667	27.3333	1	2.25	1.75	6	1.33333	1	11.3333	24.6667	29.6667	13			0:46:53	38.5	20.75	25	8.66667	57.3333	17	34
0:47:43	7	14.5	33	40.3333	39.3333	199.333	72.6667	52.3333	50.6667	7.75	33.75	37.25	1.33333	18.3333	2	24.6667	31.3333	37			0:47:43	20.25	25.5	30.75	34.6667	14	41	80.6667	62.3333	16.6667	30.75	8.25	8.25	6.33333	8	10.6667	25.6667	93	96.6667			0:47:43	2	1.75	15.75	57.3333	12.6667	4.33333	79
0:48:33	35.25	70.5	16.5	59.3333	30.3333	56.6667	151.333	33.6667	63.6667	2.25	76	27.25	38	54	55	29	52.6667	53			0:48:33	2.5	17	10.75	47	28	3.66667	45.3333	44.6667	14.3333	10.75	84.75	15	1.33333	19	2.33333	25.6667	55.6667	21.3333			0:48:33	37	30	11.5	22.3333	1.33333	23.6667	82.6667
0:49:23	43.75	38.75	26	89.6667	1.66667	22.3333	26	38.3333	60.6667	8.75	53.75	41	38	25.6667	30.3333	59.6667	53	38.5			0:49:23	30.75	24.5	1.75	38.6667	1	2.33333	4	15.3333	41.6667	1.75	140.5	24.25	9.66667	37.6667	31	11	40.6667	25			0:49:23	4.75	40.5	18.5	1.66667	35.3333	16.3333	84
0:50:13	55.75	42	11	33.6667	21.3333	53	48.3333	54.6667	7.33333	25	18	44.5	5.66667	55.6667	40	48.3333	43.3333	94.5			0:50:13	13.25	16.25	15.25	6	19.3333	37.6667	88.6667	18.6667	20.6667	15.25	14.75	13	12	30	38.6667	12.3333	25.6667	66.3333			0:50:13	3.75	3.75	34.75	15	26.3333	18	1.33333
[truncated: 11 more columns]

## Sheet: Fig. 3d
	Data Shown in Figure 3d. Values represent Area Under the Curve (AUC) relative to mock-treated plants.
	Col-0 Mock	Col-0 100 nM ascr#18	nilr1-1 Mock	nilr1-1 100 nM ascr#18	nilr1-2 Mock	nilr1-2 100 nM ascr#18
	1.33988	1.17118	1.54717	0.393063	1.21746	0.450711
	0.625083	1.60894	1.05976	0.694173	0.85488	0.253743
	1.03503	2.53309	0.393063	0.505638	0.927657	0.702586
	0.890771	1.94251	0.555007	0.826092	1.22175	0.458846
	1.48825	1.09835	1.07929	0.841486	0.707472	0.583425
	0.620983	1.42285	1.36571	0.569212	1.07078	0.693163
	1.22246	1.14289	0.939844	1.09233	1.01029	1.80474
	0.891355	1.33216	1.01258	1.29577	1.23811	1.38632
	0.886183	1.3656	1.04758	0.986063	0.751602	1.05165

## Sheet: Fig. 3e
	Data shown in Figure 3e. Values represent Area Under the Curve (AUC) relative to mock-treated plants.
	Mock	1 nM ascr#18	10 nM ascr#18	100 nM ascr#18	1 µM ascr#18	10 µM ascr#18
	0.954625	1.37109	1.37224	2.41272	2.67823	2.87344
	0.615885	1.26415	3.41748	2.04275	2.14117	2.74074
	0.989312	0.82677	1.10524	1.71496	2.59382	1.67832
	1.44018	0.684452	1.77229	2.06044	2.39284	2.43237
	0.712051	0.805546	1.13522	0.693542	0.765913	1.57768
	1.47812	0.669445	1.5434	2.28934	0.811967	0.90237
	0.809826	1.306	1.12773	0.735554	0.738526	0.994359
	0.702432	0.948608	0.519704	0.611632	0.753472	2.5926
	0.611068	0.862883	0.948326	0.769827	2.33796	0.512654
	0.65675	0.51632	0.980754	1.19958	0.690025	3.38498
	2.02975	1.70095	0.891364	2.05879	1.99365	1.37526
	0.75979	1.12303	0.827923	2.45679	1.19803	1.65064
	1.70314	1.58012	1.04904	2.48846	1.51638	1.01637
	0.488941	1.6451	1.18457	2.15589	2.7176	2.04556
	1.04813	1.57164	0.939037	1.05045	1.14857	0.8781
	0.903718	0.585339	1.43212	0.667062	1.87855	1.1281
	0.606135	0.939584	0.7232	0.816474	1.13648	0.575224
	1.49442	0.801681	1.10963	1.22074	1.29866	1.19393
	0.995722	0.588899	0.743072	1.62167	2.18268	0.806414
	1.24216	1.64776	1.11436	1.02113	1.85589	1.1169
	1.1371	2.18316	0.939342	1.40902	2.1434	1.19528
	1.94812	1.54496	0.842758	2.26642	1.73764	1.37132
	0.616973	1.05447	1.04088	1.74234	1.48833	1.03372
	0.2978	1.47737	1.40851	1.16729	1.85287	1.36169

[truncated: 6 more sheets: Fig. 3f, Fig. 3g, Fig. 4a, Fig. 4b, Fig. 4c, Fig. 4d]
